# Supplementary material for: ﻿Three new species of Psectrocladius Kieffer (Diptera, Chironomidae) from China
Source: Zookeys. 2025 May 20;1239:33–50. doi: 10.3897/zookeys.1239.145869 (PMC12117343; doi:10.3897/zookeys.1239.145869)
Supplement: XML Treatment for Psectrocladius (Mesopsectrocladius) wangi [file zookeys.1239.145869-treatment1.xml]

<!DOCTYPE tp:taxon-treatment
  PUBLIC "-//TaxonX//DTD Taxonomic Treatment Publishing DTD v0 20100105//EN" "tax-treatment-NSO.dtd">
<tp:taxon-treatment xmlns:tp="http://www.plazi.org/taxpub"><tp:treatment-meta><kwd-group><label>Taxon classification</label><kwd>
              <named-content content-type="kingdom">Animalia</named-content>
            </kwd><kwd>
              <named-content content-type="order">Diptera</named-content>
            </kwd><kwd>
              <named-content content-type="family">Chironomidae</named-content>
            </kwd></kwd-group><mixed-citation publication-type="journal"><person-group><name><surname>Liu</surname><given-names>Wenbin</given-names></name><name><surname>Tang</surname><given-names>Yaning</given-names></name><name><surname>Nie</surname><given-names>Jiaxin</given-names></name><name><surname>Shao</surname><given-names>Ziming</given-names></name><name><surname>Cao</surname><given-names>Wei</given-names></name><name><surname>Yan</surname><given-names>Chuncai</given-names></name></person-group><article-title>﻿Three new species of <italic><tp:taxon-name><tp:taxon-name-part taxon-name-part-type="genus" reg="Psectrocladius">Psectrocladius</tp:taxon-name-part></tp:taxon-name></italic> Kieffer (<tp:taxon-name><tp:taxon-name-part taxon-name-part-type="order">Diptera</tp:taxon-name-part></tp:taxon-name>, <tp:taxon-name><tp:taxon-name-part taxon-name-part-type="family">Chironomidae</tp:taxon-name-part></tp:taxon-name>) from China</article-title><source>Zookeys</source><day>20</day><month>05</month><year>2025</year><volume>1239</volume><fpage>33</fpage><lpage>50</lpage><pub-id pub-id-type="doi">10.3897/zookeys.1239.145869</pub-id></mixed-citation></tp:treatment-meta><tp:nomenclature><label>﻿</label><tp:taxon-name><object-id xmlns:xlink="http://www.w3.org/1999/xlink" content-type="arpha" xlink:type="simple">5EBC6A25-0D60-586C-90EF-41A99B49B30A</object-id><tp:taxon-name-part taxon-name-part-type="genus" reg="Psectrocladius">Psectrocladius</tp:taxon-name-part> (<tp:taxon-name-part taxon-name-part-type="subgenus" reg="Mesopsectrocladius">Mesopsectrocladius</tp:taxon-name-part>) <tp:taxon-name-part taxon-name-part-type="species" reg="wangi">wangi</tp:taxon-name-part><object-id xmlns:xlink="http://www.w3.org/1999/xlink" content-type="zoobank" xlink:type="simple">https://zoobank.org/D8057D4F-8A80-44BB-BF8A-7040EC8EBB2A</object-id></tp:taxon-name><tp:taxon-authority>Liu</tp:taxon-authority><tp:taxon-status xmlns:xlink="http://www.w3.org/1999/xlink" xlink:type="simple">sp. nov.</tp:taxon-status><xref ref-type="fig" rid="F1">Figs 1</xref><xref ref-type="fig" rid="F2">, 2</xref><xref ref-type="fig" rid="F3">, 3</xref></tp:nomenclature><tp:treatment-sec sec-type="material" id="SECID0EZPAC"><title>Material examined.</title><p><bold><italic>Holotype</italic></bold>: • male (<abbrev xmlns:xlink="http://www.w3.org/1999/xlink" xlink:title="College of Life Sciences, Tianjin Normal University" id="ABBRID0EFAAE" xlink:type="simple">TJNU</abbrev> No. 04724), China, Fujian Province, Fujian Agriculture and Forestry University, <named-content xmlns:xlink="http://www.w3.org/1999/xlink" content-type="dwc:verbatimCoordinates" xlink:type="simple"><named-content content-type="geo-json" specific-use="{&#34;type&#34;:&#34;Point&#34;,&#34;coordinates&#34;:[119.311944,26.088056]}" id="NCID0EMAAE" xlink:type="simple">26°05'17"N, 119°18'43"E</named-content></named-content>, 22.IV.1993, X.H. Wang, light trap. <bold><italic>Paratype</italic></bold>: • two male, same data as holotype; one male, China, Guizhou Province, Fanjing Mountain protection temple, <named-content xmlns:xlink="http://www.w3.org/1999/xlink" content-type="dwc:verbatimCoordinates" xlink:type="simple"><named-content content-type="geo-json" specific-use="{&#34;type&#34;:&#34;Point&#34;,&#34;coordinates&#34;:[108.683333,27.916667]}" id="NCID0EXAAE" xlink:type="simple">27°55'N, 108°41'E</named-content></named-content>, 28.V.2002, R.L. Zhang, light trap; • one male, China, Fujian Province, Shanghang County, Gutian Town. <named-content xmlns:xlink="http://www.w3.org/1999/xlink" content-type="dwc:verbatimCoordinates" xlink:type="simple"><named-content content-type="geo-json" specific-use="{&#34;type&#34;:&#34;Point&#34;,&#34;coordinates&#34;:[116.823056,25.224444]}" id="NCID0E6AAE" xlink:type="simple">25°13'28"N, 116°49'23"E</named-content></named-content>, 4.V.1993. X. H. Wang, sweep.</p></tp:treatment-sec><tp:treatment-sec sec-type="diagnosis" id="SECID0EEBAE"><title>Diagnosis.</title><p>The anal tergite is wider at the top and narrower at the bottom with a rounded posterior margin. The anal point is short and rounded at the tip, thumb-like. The femur setae are thick, resembling spines.</p></tp:treatment-sec><tp:treatment-sec sec-type="description" id="SECID0EJBAE"><title>Description.</title><p>Male (<italic>N</italic> = 5, unless otherwise stated in brackets).</p><p>Total length 3.37–3.88, 3.56 mm. Wing length 1.78–2.10, 1.92 mm. Total length/wing length 1.75–1.96, 1.86. Wing length/length of profemur 2.08–2.28, 2.23. The thorax is yellow-brown with brown markings, scutellum and the posterior half of the scutellum are lighter in color. The abdomen is brown.</p><p>Head (Fig. <xref ref-type="fig" rid="F1">1C</xref>). AR 1.66–1.78, 1.72. Temporal setae 14–17, 15; including 3–7, 6 inner verticals; 4–9, 6 outer verticals; and 6–10, 8(3) postorbitals. Clypeus with 21–37, 29 setae. Tentorium 139–172, 160 μm long. Palpomere lengths (II–V in μm): 51–75, 62; 81–117, 94; 78–107, 91; 121–151, 137; The ratio of the length of V to III: 1.29–1.62, 1.43.</p><fig id="F1" position="float" orientation="portrait"><object-id xmlns:xlink="http://www.w3.org/1999/xlink" content-type="doi" xlink:type="simple">10.3897/zookeys.1239.145869.figure1</object-id><object-id xmlns:xlink="http://www.w3.org/1999/xlink" content-type="arpha" xlink:type="simple">8FEA082D-F406-50FA-AE47-34678316CB7D</object-id><label>Figure 1.</label><caption><p><tp:taxon-name><tp:taxon-name-part taxon-name-part-type="genus" reg="Psectrocladius">Psectrocladius</tp:taxon-name-part> (<tp:taxon-name-part taxon-name-part-type="subgenus" reg="Mesopsectrocladius">Mesopsectrocladius</tp:taxon-name-part>) <tp:taxon-name-part taxon-name-part-type="species" reg="wangi">wangi</tp:taxon-name-part></tp:taxon-name> Liu, sp. nov., holotype male <bold>A</bold> wing <bold>B</bold> thorax <bold>C</bold> head <bold>D</bold> antenna <bold>E</bold> foreleg <bold>F</bold> midleg <bold>G</bold> hindleg <bold>H</bold> tarsus V. Scale bars: 100 μm (<bold>A, B, C, D, E, F, G</bold>); 20 μm (<bold>H</bold>).</p></caption><graphic xmlns:xlink="http://www.w3.org/1999/xlink" xlink:href="zookeys-1239-033_article-145869__-g001.jpg" position="float" orientation="portrait" xlink:type="simple" id="oo_1333778.jpg"><uri content-type="original_file" xlink:type="simple">https://binary.pensoft.net/fig/1333778</uri></graphic></fig><p>Thorax (Figs <xref ref-type="fig" rid="F1">1B</xref>, <xref ref-type="fig" rid="F3">3B</xref>). Antepronotals with 5–12, 9 setae, acrostichals 5–7, 6, dorsocentrals 17–28, 23. prealars 4–8, 5. Scutellum with 6–12, 10 setae.</p><p>Wing (Figs <xref ref-type="fig" rid="F2">2A</xref>, <xref ref-type="fig" rid="F3">3A</xref>). Anal lobe developed. VR 1.17–1.21, 1.19. Costa extension 36–49, 43 µm. The end of R<sub>2+3</sub> is between R<sub>1</sub> and R<sub>4+5</sub>. Radius with 8–15, 11 setae. R<sub>1</sub> with 2–6, 4 setae. Squama with 13–17, 16 setae. Brachiolum with one seta.</p><p>Legs (Fig. <xref ref-type="fig" rid="F1">1E–G</xref>). Tarsomeres without bristles, hind leg with long bristles. Front tibia with one spur, 75–85, 81 µm long. Mid tibial with 2 spurs, the long one 53–60, 58 µm and the other is one-third of it, 20–25, 23 µm. Hind tibia with one spur, 70–80, 73 µm long. The hind tibial comb with 10–14, 12 spurs. Tarsus I and II of mid leg with two pseudospurs. Tarsus III of mid legs with 0–1 pseudospurs. Tarsus I and II of hind leg with two pseudospurs. Tarsus III of hind legs with 0–1 pseudospurs. Lengths (in μm) and proportions of legs as in Table <xref ref-type="table" rid="T1">1</xref>.</p><table-wrap id="T1" position="float" orientation="portrait"><label>Table 1.</label><caption><p>Lengths (in μm) and proportions of legs of <tp:taxon-name><tp:taxon-name-part taxon-name-part-type="genus" reg="Psectrocladius">Psectrocladius</tp:taxon-name-part> (<tp:taxon-name-part taxon-name-part-type="subgenus" reg="Mesopsectrocladius">Mesopsectrocladius</tp:taxon-name-part>) <tp:taxon-name-part taxon-name-part-type="species" reg="wangi">wangi</tp:taxon-name-part></tp:taxon-name> Liu, sp. nov., male (<italic>N</italic> = 5).</p></caption><table id="TID0E2TAG" rules="all"><tbody><tr><td rowspan="1" colspan="1"/><td rowspan="1" colspan="1">
                    <bold>ti</bold>
                  </td><td rowspan="1" colspan="1">
                    <bold>fe</bold>
                  </td><td rowspan="1" colspan="1">
                    <bold>ta1</bold>
                  </td><td rowspan="1" colspan="1">
                    <bold>ta2</bold>
                  </td><td rowspan="1" colspan="1">
                    <bold>ta3</bold>
                  </td></tr><tr><td rowspan="1" colspan="1">P1</td><td rowspan="1" colspan="1">990–1188, 1074</td><td rowspan="1" colspan="1">822–927, 864</td><td rowspan="1" colspan="1">567–742, 625</td><td rowspan="1" colspan="1">339–432, 378</td><td rowspan="1" colspan="1">269–324, 288</td></tr><tr><td rowspan="1" colspan="1">P2</td><td rowspan="1" colspan="1">823–984, 882</td><td rowspan="1" colspan="1">762–889, 822</td><td rowspan="1" colspan="1">371–453, 398</td><td rowspan="1" colspan="1">242–270, 242</td><td rowspan="1" colspan="1">180–229, 197</td></tr><tr><td rowspan="1" colspan="1">P3</td><td rowspan="1" colspan="1">819–945, 878</td><td rowspan="1" colspan="1">681–817, 754</td><td rowspan="1" colspan="1">568–697, 604</td><td rowspan="1" colspan="1">373–445, 399</td><td rowspan="1" colspan="1">262–328, 283</td></tr><tr><td rowspan="1" colspan="1"/><td rowspan="1" colspan="1">
                    <bold>ta5</bold>
                  </td><td rowspan="1" colspan="1">
                    <bold>ta4</bold>
                  </td><td rowspan="1" colspan="1">
                    <bold>LR</bold>
                  </td><td rowspan="1" colspan="1">
                    <bold>BV</bold>
                  </td><td rowspan="1" colspan="1">
                    <bold>SV</bold>
                  </td></tr><tr><td rowspan="1" colspan="1">P1</td><td rowspan="1" colspan="1">110–130, 118</td><td rowspan="1" colspan="1">136–171, 152</td><td rowspan="1" colspan="1">0.55–0.62, 0.58</td><td rowspan="1" colspan="1">2.70–2.76, 2.74</td><td rowspan="1" colspan="1">2.85–3.27, 3.12</td></tr><tr><td rowspan="1" colspan="1">P2</td><td rowspan="1" colspan="1">107–119, 113</td><td rowspan="1" colspan="1">112–130, 123</td><td rowspan="1" colspan="1">0.43–0.47, 0.45</td><td rowspan="1" colspan="1">2.94–3.16, 3.07</td><td rowspan="1" colspan="1">4.13–4.48, 4.29</td></tr><tr><td rowspan="1" colspan="1">P3</td><td rowspan="1" colspan="1">111–123, 115</td><td rowspan="1" colspan="1">158–192, 176</td><td rowspan="1" colspan="1">0.65–0.74, 0.69</td><td rowspan="1" colspan="1">2.26–2.35, 2.30</td><td rowspan="1" colspan="1">2.53–2.85, 2.71</td></tr></tbody></table></table-wrap><p>Hypopygium (Figs <xref ref-type="fig" rid="F2">2A, C, D</xref>, <xref ref-type="fig" rid="F3">3C, D</xref>). Tergite IX with 14–18, 16 setae located in the lower part of anal tergite equably. Anal tergite wider at the top and narrower at the bottom, and margo inferior smooth. The end of anal point smooth and as wide as the base of anal point, thumb-like. Transverse sternapodeme 125–150, 129 µm long centrally slightly arched, with prominent oral projections. Virga 73–85, 75 µm long, club-shaped. The dorsal volsella is salient, the ventral volsella is arc-shaped and bears a row of setae. Gonocoxite 272–315, 287 µm long, Gonostylus 111–148, 126 µm long, outer margin with conspicuous setal fringe. Megaseta 15–30, 24 µm long. HR 2.13–2.51, 2.46; HV 2.62–3.19. 2.85.</p><fig id="F2" position="float" orientation="portrait"><object-id xmlns:xlink="http://www.w3.org/1999/xlink" content-type="doi" xlink:type="simple">10.3897/zookeys.1239.145869.figure2</object-id><object-id xmlns:xlink="http://www.w3.org/1999/xlink" content-type="arpha" xlink:type="simple">9A3D0388-81CA-513A-A0F0-6B420AAC6C4C</object-id><label>Figure 2.</label><caption><p><tp:taxon-name><tp:taxon-name-part taxon-name-part-type="genus" reg="Psectrocladius">Psectrocladius</tp:taxon-name-part> (<tp:taxon-name-part taxon-name-part-type="subgenus" reg="Mesopsectrocladius">Mesopsectrocladius</tp:taxon-name-part>) <tp:taxon-name-part taxon-name-part-type="species" reg="wangi">wangi</tp:taxon-name-part></tp:taxon-name> Liu, sp. nov., holotype male <bold>A</bold> hypopygium <bold>B</bold> abdomen <bold>C</bold> volsella <bold>D</bold> anal point. Scale bars: 100 μm (<bold>A, B</bold>); 20 μm (<bold>C, D</bold>).</p></caption><graphic xmlns:xlink="http://www.w3.org/1999/xlink" xlink:href="zookeys-1239-033_article-145869__-g002.jpg" position="float" orientation="portrait" xlink:type="simple" id="oo_1333779.jpg"><uri content-type="original_file" xlink:type="simple">https://binary.pensoft.net/fig/1333779</uri></graphic></fig><fig id="F3" position="float" orientation="portrait"><object-id xmlns:xlink="http://www.w3.org/1999/xlink" content-type="doi" xlink:type="simple">10.3897/zookeys.1239.145869.figure3</object-id><object-id xmlns:xlink="http://www.w3.org/1999/xlink" content-type="arpha" xlink:type="simple">1978B664-8444-5995-9EC9-A4AFC2957927</object-id><label>Figure 3.</label><caption><p><tp:taxon-name><tp:taxon-name-part taxon-name-part-type="genus" reg="Psectrocladius">Psectrocladius</tp:taxon-name-part> (<tp:taxon-name-part taxon-name-part-type="subgenus" reg="Mesopsectrocladius">Mesopsectrocladius</tp:taxon-name-part>) <tp:taxon-name-part taxon-name-part-type="species" reg="wangi">wangi</tp:taxon-name-part></tp:taxon-name> Liu, sp. nov., holotype male <bold>A</bold> wing <bold>B</bold> thorax <bold>C</bold> hypopygium, dorsal view <bold>D</bold> hypopygium, ventral view.</p></caption><graphic xmlns:xlink="http://www.w3.org/1999/xlink" xlink:href="zookeys-1239-033_article-145869__-g003.jpg" position="float" orientation="portrait" xlink:type="simple" id="oo_1333780.jpg"><uri content-type="original_file" xlink:type="simple">https://binary.pensoft.net/fig/1333780</uri></graphic></fig></tp:treatment-sec><tp:treatment-sec sec-type="distribution" id="SECID0EUNAE"><title>Distribution.</title><p>China (Fujian, Guizhou).</p></tp:treatment-sec><tp:treatment-sec sec-type="etymology" id="SECID0EZNAE"><title>Etymology.</title><p>Named after Xinhua Wang, in honor of his contributions to the study of <tp:taxon-name><tp:taxon-name-part taxon-name-part-type="family">Chironomidae</tp:taxon-name-part></tp:taxon-name>, noun in nominative case.</p></tp:treatment-sec><tp:treatment-sec sec-type="remarks" id="SECID0EEOAE"><title>Remarks.</title><p>The subgenus <tp:taxon-name><tp:taxon-name-part taxon-name-part-type="genus" reg="Psectrocladius">Psectrocladius</tp:taxon-name-part> (<tp:taxon-name-part taxon-name-part-type="subgenus" reg="Mesopsectrocladius">Mesopsectrocladius</tp:taxon-name-part>)</tp:taxon-name> currently comprises two recognized species globally (<xref ref-type="bibr" rid="B2">Ashe and O’Connor 2012</xref>): <tp:taxon-name><tp:taxon-name-part taxon-name-part-type="genus" reg="Psectrocladius">P.</tp:taxon-name-part> (<tp:taxon-name-part taxon-name-part-type="subgenus" reg="Mesopsectrocladius">M.</tp:taxon-name-part>) <tp:taxon-name-part taxon-name-part-type="species" reg="barbatipes">barbatipes</tp:taxon-name-part></tp:taxon-name> Kieffer, 1923 and <tp:taxon-name><tp:taxon-name-part taxon-name-part-type="genus" reg="Psectrocladius">P.</tp:taxon-name-part> (<tp:taxon-name-part taxon-name-part-type="subgenus" reg="Mesopsectrocladius">M.</tp:taxon-name-part>) <tp:taxon-name-part taxon-name-part-type="species" reg="seiryuheius">seiryuheius</tp:taxon-name-part></tp:taxon-name> Sasa, Suzuki &amp; Sasai, 1999. These taxa exhibit distinct morphological characteristics that facilitate their differentiation. <tp:taxon-name><tp:taxon-name-part taxon-name-part-type="genus" reg="Psectrocladius">Psectrocladius</tp:taxon-name-part> (<tp:taxon-name-part taxon-name-part-type="subgenus" reg="Mesopsectrocladius">M.</tp:taxon-name-part>) <tp:taxon-name-part taxon-name-part-type="species" reg="seiryuheius">seiryuheius</tp:taxon-name-part></tp:taxon-name> is particularly notable for the complete absence of both anal point and virga, representing a unique apomorphic condition within the subgenus.</p><p>Comparative morphological analysis reveals that <tp:taxon-name><tp:taxon-name-part taxon-name-part-type="genus" reg="Psectrocladius">P.</tp:taxon-name-part> (<tp:taxon-name-part taxon-name-part-type="subgenus" reg="Mesopsectrocladius">M.</tp:taxon-name-part>) <tp:taxon-name-part taxon-name-part-type="species" reg="barbatipes">barbatipes</tp:taxon-name-part></tp:taxon-name> shares certain similarities with the newly described species. However, it can be distinguished by several key characteristics: (1) the presence of a less developed and partially reduced anal point, and (2) a significantly higher antennal ratio (AR &gt; 2.0, following <xref ref-type="bibr" rid="B11">Laville’s 1971</xref> description). Furthermore, <tp:taxon-name><tp:taxon-name-part taxon-name-part-type="genus" reg="Psectrocladius">P.</tp:taxon-name-part> (<tp:taxon-name-part taxon-name-part-type="subgenus" reg="Mesopsectrocladius">M.</tp:taxon-name-part>) <tp:taxon-name-part taxon-name-part-type="species" reg="barbatipes">barbatipes</tp:taxon-name-part></tp:taxon-name> exhibits distinctive chaetotaxy on its mid legs, characterized by exceptionally long setae, as evidenced by its high bristle ratio (BR &gt; 3.0). This morphological feature suggests an adaptation potentially related to specific ecological requirements or behavioral patterns.</p></tp:treatment-sec><ref-list><ref id="B2"><mixed-citation xmlns:xlink="http://www.w3.org/1999/xlink" xlink:type="simple"><person-group><name name-style="western"><surname>Ashe</surname><given-names>P</given-names></name><name name-style="western"><surname>O’Connor</surname><given-names>JP</given-names></name></person-group> (<year>2012</year>) <source>A world catalogue of <tp:taxon-name><tp:taxon-name-part taxon-name-part-type="family">Chironomidae</tp:taxon-name-part></tp:taxon-name> (<tp:taxon-name><tp:taxon-name-part taxon-name-part-type="order">Diptera</tp:taxon-name-part></tp:taxon-name>). Part 2. <tp:taxon-name><tp:taxon-name-part taxon-name-part-type="subfamily">Orthocladiinae</tp:taxon-name-part></tp:taxon-name>.</source><publisher-name>Irish Biogeographical Society &amp; National Museum of Ireland</publisher-name>, <publisher-loc>Dublin</publisher-loc>, <size units="page">968 pp</size>.</mixed-citation></ref><ref id="B11"><mixed-citation xmlns:xlink="http://www.w3.org/1999/xlink" xlink:type="simple"><person-group><name name-style="western"><surname>Laville</surname><given-names>H</given-names></name></person-group> (<year>1971</year>) <article-title>Recherches sur les Chironomides (<tp:taxon-name><tp:taxon-name-part taxon-name-part-type="order">Diptera</tp:taxon-name-part></tp:taxon-name>) lacustres du Massif de Néouvielle (Hautes-Pyrénées). Première partie: Systématique, écologie, phénologie.</article-title><source>Annales de Limnologie</source><volume>7</volume>(<issue>2</issue>): <fpage>173</fpage>–<lpage>332</lpage>. <ext-link xlink:href="10.1051/limn/1971006" ext-link-type="doi" xlink:type="simple">https://doi.org/10.1051/limn/1971006</ext-link></mixed-citation></ref></ref-list></tp:taxon-treatment>
