# Supplementary material for: ﻿Three new species of Psectrocladius Kieffer (Diptera, Chironomidae) from China
Source: Zookeys. 2025 May 20;1239:33–50. doi: 10.3897/zookeys.1239.145869 (PMC12117343; doi:10.3897/zookeys.1239.145869)
Supplement: XML Treatment for Psectrocladius (Psectrocladius) gracilis [file zookeys.1239.145869-treatment2.xml]

<!DOCTYPE tp:taxon-treatment
  PUBLIC "-//TaxonX//DTD Taxonomic Treatment Publishing DTD v0 20100105//EN" "tax-treatment-NSO.dtd">
<tp:taxon-treatment xmlns:tp="http://www.plazi.org/taxpub"><tp:treatment-meta><kwd-group><label>Taxon classification</label><kwd>
              <named-content content-type="kingdom">Animalia</named-content>
            </kwd><kwd>
              <named-content content-type="order">Diptera</named-content>
            </kwd><kwd>
              <named-content content-type="family">Chironomidae</named-content>
            </kwd></kwd-group><mixed-citation publication-type="journal"><person-group><name><surname>Liu</surname><given-names>Wenbin</given-names></name><name><surname>Tang</surname><given-names>Yaning</given-names></name><name><surname>Nie</surname><given-names>Jiaxin</given-names></name><name><surname>Shao</surname><given-names>Ziming</given-names></name><name><surname>Cao</surname><given-names>Wei</given-names></name><name><surname>Yan</surname><given-names>Chuncai</given-names></name></person-group><article-title>﻿Three new species of <italic><tp:taxon-name><tp:taxon-name-part taxon-name-part-type="genus" reg="Psectrocladius">Psectrocladius</tp:taxon-name-part></tp:taxon-name></italic> Kieffer (<tp:taxon-name><tp:taxon-name-part taxon-name-part-type="order">Diptera</tp:taxon-name-part></tp:taxon-name>, <tp:taxon-name><tp:taxon-name-part taxon-name-part-type="family">Chironomidae</tp:taxon-name-part></tp:taxon-name>) from China</article-title><source>Zookeys</source><day>20</day><month>05</month><year>2025</year><volume>1239</volume><fpage>33</fpage><lpage>50</lpage><pub-id pub-id-type="doi">10.3897/zookeys.1239.145869</pub-id></mixed-citation></tp:treatment-meta><tp:nomenclature><label>﻿</label><tp:taxon-name><object-id xmlns:xlink="http://www.w3.org/1999/xlink" content-type="arpha" xlink:type="simple">D44E2125-085A-5BD2-8114-D456E05467BA</object-id><tp:taxon-name-part taxon-name-part-type="genus" reg="Psectrocladius">Psectrocladius</tp:taxon-name-part> (<tp:taxon-name-part taxon-name-part-type="subgenus" reg="Psectrocladius">Psectrocladius</tp:taxon-name-part>) <tp:taxon-name-part taxon-name-part-type="species" reg="gracilis">gracilis</tp:taxon-name-part><object-id xmlns:xlink="http://www.w3.org/1999/xlink" content-type="zoobank" xlink:type="simple">https://zoobank.org/1FFE46C2-ED89-4F81-959D-7F95D38E4FCC</object-id></tp:taxon-name><tp:taxon-authority>Liu</tp:taxon-authority><tp:taxon-status xmlns:xlink="http://www.w3.org/1999/xlink" xlink:type="simple">sp. nov.</tp:taxon-status><xref ref-type="fig" rid="F4">Figs 4</xref><xref ref-type="fig" rid="F5">, 5</xref><xref ref-type="fig" rid="F6">, 6</xref></tp:nomenclature><tp:treatment-sec sec-type="material" id="SECID0E4SAE"><title>Material examined.</title><p><bold><italic>Holotype</italic></bold>: • male (<abbrev xmlns:xlink="http://www.w3.org/1999/xlink" xlink:title="College of Life Sciences, Tianjin Normal University" id="ABBRID0EITAE" xlink:type="simple">TJNU</abbrev> No.1210), China, Inner Mongolia Autonomous Region, Ulansuhai Nur, <named-content xmlns:xlink="http://www.w3.org/1999/xlink" content-type="dwc:verbatimCoordinates" xlink:type="simple"><named-content content-type="geo-json" specific-use="{&#34;type&#34;:&#34;Point&#34;,&#34;coordinates&#34;:[108.851667,40.921944]}" id="NCID0EPTAE" xlink:type="simple">40°55'19"N, 108°50'66"E</named-content></named-content>, IV.1982, X.H. Wang. Sweep. <bold><italic>Paratypes</italic></bold>: • two males, same data as holotype.</p></tp:treatment-sec><tp:treatment-sec sec-type="diagnosis" id="SECID0EXTAE"><title>Diagnosis.</title><p>Thorax and abdomen dark. Anal tergite inverted triangle, both sides with a reticulate pattern; anal point mid-length, uniform thickness, gonostylus narrow and long.</p></tp:treatment-sec><tp:treatment-sec sec-type="description" id="SECID0E3TAE"><title>Description.</title><p>Male (<italic>N</italic> = 3, unless stated).</p><p>Total length 3.63–3.66, 3.65 mm. Wing length 2.00, 2.15 (2) mm. Total length/wing length 1.69, 1.82 (2). Wing length/length of profemur 2.43, 2.36 (2). Thorax dark brown to black, abdomen yellowish brown (Fig. <xref ref-type="fig" rid="F5">5B</xref>).</p><p>Head (Fig. <xref ref-type="fig" rid="F4">4B</xref>). AR 1.67–1.97, 1.80. Temporal setae 10–12, 11; including 2–4, 3 inner verticals; 3–6, 4 outer verticals; and 2–5, 4 postorbitals. Clypeus with 9–11, 10 setae. Tentorium 150–164, 155 μm long. Palpomere lengths (II–V in μm): 48–62, 56; 86–107, 97; 110–130, 113; 131–160, 148. The ratio of the length of V to III: 1.35–1.86, 1.55.</p><fig id="F4" position="float" orientation="portrait"><object-id xmlns:xlink="http://www.w3.org/1999/xlink" content-type="doi" xlink:type="simple">10.3897/zookeys.1239.145869.figure4</object-id><object-id xmlns:xlink="http://www.w3.org/1999/xlink" content-type="arpha" xlink:type="simple">D0901DE6-C0DD-5A4C-A7F6-F75A12914863</object-id><label>Figure 4.</label><caption><p><tp:taxon-name><tp:taxon-name-part taxon-name-part-type="genus" reg="Psectrocladius">Psectrocladius</tp:taxon-name-part> (<tp:taxon-name-part taxon-name-part-type="subgenus" reg="Psectrocladius">Psectrocladius</tp:taxon-name-part>) <tp:taxon-name-part taxon-name-part-type="species" reg="gracilis">gracilis</tp:taxon-name-part></tp:taxon-name> Liu, sp. nov., holotype male <bold>A</bold> wing <bold>B</bold> head <bold>C</bold> thorax <bold>D</bold> foreleg <bold>E</bold> midleg <bold>F</bold> hindleg <bold>G</bold> tarsus V. Scale bars: 100 μm (<bold>A, B, C, D, E, F</bold>); 20 μm (<bold>G</bold>).</p></caption><graphic xmlns:xlink="http://www.w3.org/1999/xlink" xlink:href="zookeys-1239-033_article-145869__-g004.jpg" position="float" orientation="portrait" xlink:type="simple" id="oo_1333781.jpg"><uri content-type="original_file" xlink:type="simple">https://binary.pensoft.net/fig/1333781</uri></graphic></fig><p>Thorax (Figs <xref ref-type="fig" rid="F4">4C</xref>, <xref ref-type="fig" rid="F6">6B</xref>). Antepronotals 4–10, 7, acrostichals absent, dorsocentrals 10–16, 13, prealars 4–8, 6. Scutellum with 4–6, 5 setae.</p><p>Wing (Fig. <xref ref-type="fig" rid="F4">4A</xref>, <xref ref-type="fig" rid="F6">6A</xref>). Anal lobe developed. VR 1.16, 1.23 (2). Costa extension 55, 58 (2) µm. The end of R<sub>2+3</sub> is between R<sub>1</sub> and R<sub>4+5</sub>. Radius with 5 (1) setae. Squama with 29 (1) setae. Brachiolum with one seta.</p><p>Legs (Fig. <xref ref-type="fig" rid="F4">4E–G</xref>). Front tarsomeres without bristles, tibial comb with one spur, 68–83, 74 µm long, mid tibia with two spurs, one is 53–55, 53 µm long, one is thin and small, 8–10, 9 µm long. Hind tibia with one spur, 70–75, 73 µm long. The tibial comb of mid legs with 13–17, 14 spurs. Tarsus I of mid legs with two pseudospurs. Tarsus II of mid legs with 1–2 pseudospurs. Tarsus III of mid legs with two pseudospurs. Tarsus I and II of hind legs with two pseudospurs. Lengths (in μm) and proportions of legs as in Table <xref ref-type="table" rid="T2">2</xref>.</p><table-wrap id="T2" position="float" orientation="portrait"><label>Table 2.</label><caption><p>Lengths (in μm) and proportions of legs of <tp:taxon-name><tp:taxon-name-part taxon-name-part-type="genus" reg="Psectrocladius">Psectrocladius</tp:taxon-name-part> (<tp:taxon-name-part taxon-name-part-type="subgenus" reg="Psectrocladius">Psectrocladius</tp:taxon-name-part>) <tp:taxon-name-part taxon-name-part-type="species" reg="gracilis">gracilis</tp:taxon-name-part></tp:taxon-name> Liu, sp. nov., male (<italic>N</italic> = 3).</p></caption><table id="TID0EZ6AG" rules="all"><tbody><tr><td rowspan="1" colspan="1"/><td rowspan="1" colspan="1">
                    <bold>Fe</bold>
                  </td><td rowspan="1" colspan="1">
                    <bold>ti</bold>
                  </td><td rowspan="1" colspan="1">
                    <bold>ta1</bold>
                  </td><td rowspan="1" colspan="1">
                    <bold>ta2</bold>
                  </td><td rowspan="1" colspan="1">
                    <bold>ta3</bold>
                  </td></tr><tr><td rowspan="1" colspan="1">P1</td><td rowspan="1" colspan="1">823–910, 880</td><td rowspan="1" colspan="1">949–1102, 1031</td><td rowspan="1" colspan="1">549–575, 560</td><td rowspan="1" colspan="1">333–351, 341</td><td rowspan="1" colspan="1">240–269, 256</td></tr><tr><td rowspan="1" colspan="1">P2</td><td rowspan="1" colspan="1">703–858, 776</td><td rowspan="1" colspan="1">757–865, 827</td><td rowspan="1" colspan="1">381–408, 392</td><td rowspan="1" colspan="1">227–240, 210</td><td rowspan="1" colspan="1">171–176, 172</td></tr><tr><td rowspan="1" colspan="1">P3</td><td rowspan="1" colspan="1">683–792, 752</td><td rowspan="1" colspan="1">816–913, 875</td><td rowspan="1" colspan="1">628–678, 652</td><td rowspan="1" colspan="1">408–440, 428</td><td rowspan="1" colspan="1">289–315, 300</td></tr><tr><td rowspan="1" colspan="1"/><td rowspan="1" colspan="1">
                    <bold>ta4</bold>
                  </td><td rowspan="1" colspan="1">
                    <bold>ta5</bold>
                  </td><td rowspan="1" colspan="1">
                    <bold>LR</bold>
                  </td><td rowspan="1" colspan="1">
                    <bold>BV</bold>
                  </td><td rowspan="1" colspan="1">
                    <bold>SV</bold>
                  </td></tr><tr><td rowspan="1" colspan="1">P1</td><td rowspan="1" colspan="1">134–150, 141</td><td rowspan="1" colspan="1">77–124, 105</td><td rowspan="1" colspan="1">0.52–0.58, 0.55</td><td rowspan="1" colspan="1">1.67–2.08, 1.87</td><td rowspan="1" colspan="1">3.23–3.50, 3.41</td></tr><tr><td rowspan="1" colspan="1">P2</td><td rowspan="1" colspan="1">108–125, 115</td><td rowspan="1" colspan="1">96–99, 97</td><td rowspan="1" colspan="1">0.45–0.50, 0.48</td><td rowspan="1" colspan="1">3.04–3.47, 3.23</td><td rowspan="1" colspan="1">3.83–4.44, 4.08</td></tr><tr><td rowspan="1" colspan="1">P3</td><td rowspan="1" colspan="1">181–205, 191</td><td rowspan="1" colspan="1">103–126, 115</td><td rowspan="1" colspan="1">0.71–0.77, 0.75</td><td rowspan="1" colspan="1">2.15–29, 2.20</td><td rowspan="1" colspan="1">2.39–2.63, 2.50</td></tr></tbody></table></table-wrap><p>Hypopygium (Figs <xref ref-type="fig" rid="F5">5A, C, D</xref>, <xref ref-type="fig" rid="F6">6C, D</xref>). Tergite IX with 13–19, 15 setae ascending along both sides of the base of anal point. Tergite paratergital 10–15, 12 setae. Anal tergite inverted triangle, both sides with a reticulate pattern. Anal point mid-length, 20–29, 25 µm long, uniform thickness. Transverse sternapodeme 115–138, 124 µm long, central slightly arched, with well-developed bilateral ossified processes. Virga 75–80, 78 µm, the top of virga a small part is hook-shaped. Dorsal volsella square-shaped, ventral circular. Both sides of volsella with setae. Gonocoxite 250–276, 266 µm. Gonostylus 117–130, 123 µm, megaseta 12–17, 15 µm. HR 2.08–2.26, 2.16; HV 2.79–3.11, 2.97.</p><fig id="F5" position="float" orientation="portrait"><object-id xmlns:xlink="http://www.w3.org/1999/xlink" content-type="doi" xlink:type="simple">10.3897/zookeys.1239.145869.figure5</object-id><object-id xmlns:xlink="http://www.w3.org/1999/xlink" content-type="arpha" xlink:type="simple">0FF19B4D-649F-5C4F-BCE2-B647CC442651</object-id><label>Figure 5.</label><caption><p><tp:taxon-name><tp:taxon-name-part taxon-name-part-type="genus" reg="Psectrocladius">Psectrocladius</tp:taxon-name-part> (<tp:taxon-name-part taxon-name-part-type="subgenus" reg="Psectrocladius">Psectrocladius</tp:taxon-name-part>) <tp:taxon-name-part taxon-name-part-type="species" reg="gracilis">gracilis</tp:taxon-name-part></tp:taxon-name> Liu, sp. nov., holotype male <bold>A</bold> hypopygium <bold>B</bold> abdomen <bold>C</bold> anal point <bold>D</bold> volsella. Scale bars: 100 μm (<bold>A, B</bold>); 20 μm (<bold>C, D</bold>).</p></caption><graphic xmlns:xlink="http://www.w3.org/1999/xlink" xlink:href="zookeys-1239-033_article-145869__-g005.jpg" position="float" orientation="portrait" xlink:type="simple" id="oo_1333782.jpg"><uri content-type="original_file" xlink:type="simple">https://binary.pensoft.net/fig/1333782</uri></graphic></fig><fig id="F6" position="float" orientation="portrait"><object-id xmlns:xlink="http://www.w3.org/1999/xlink" content-type="doi" xlink:type="simple">10.3897/zookeys.1239.145869.figure6</object-id><object-id xmlns:xlink="http://www.w3.org/1999/xlink" content-type="arpha" xlink:type="simple">F769433A-62A8-5F7D-9DC6-7A366D56ED14</object-id><label>Figure 6.</label><caption><p><tp:taxon-name><tp:taxon-name-part taxon-name-part-type="genus" reg="Psectrocladius">Psectrocladius</tp:taxon-name-part> (<tp:taxon-name-part taxon-name-part-type="subgenus" reg="Psectrocladius">Psectrocladius</tp:taxon-name-part>) <tp:taxon-name-part taxon-name-part-type="species" reg="gracilis">gracilis</tp:taxon-name-part></tp:taxon-name> Liu, sp. nov., holotype male <bold>A</bold> wing <bold>B</bold> thorax <bold>C</bold> hypopygium dorsal view <bold>D</bold> hypopygium ventral view.</p></caption><graphic xmlns:xlink="http://www.w3.org/1999/xlink" xlink:href="zookeys-1239-033_article-145869__-g006.jpg" position="float" orientation="portrait" xlink:type="simple" id="oo_1333783.jpg"><uri content-type="original_file" xlink:type="simple">https://binary.pensoft.net/fig/1333783</uri></graphic></fig></tp:treatment-sec><tp:treatment-sec sec-type="distribution" id="SECID0EJAAG"><title>Distribution.</title><p>China (Inner Mongolia).</p></tp:treatment-sec><tp:treatment-sec sec-type="etymology" id="SECID0EOAAG"><title>Etymology.</title><p>From the Latin, <italic><tp:taxon-name><tp:taxon-name-part taxon-name-part-type="genus" reg="Psectrocladius"/><tp:taxon-name-part taxon-name-part-type="species" reg="gracilis">gracilis</tp:taxon-name-part></tp:taxon-name></italic>, narrow and thin, referring to the character of tergite IX and gonostylus, adjective in the nominative singular.</p></tp:treatment-sec><tp:treatment-sec sec-type="remarks" id="SECID0E5AAG"><title>Remark.</title><p>The newly described species, <tp:taxon-name><tp:taxon-name-part taxon-name-part-type="genus" reg="Psectrocladius">Psectrocladius</tp:taxon-name-part> (<tp:taxon-name-part taxon-name-part-type="subgenus" reg="Psectrocladius">Psectrocladius</tp:taxon-name-part>) <tp:taxon-name-part taxon-name-part-type="species" reg="gracilis">gracilis</tp:taxon-name-part></tp:taxon-name> Liu, sp. nov., exhibits significant morphological affinities with <tp:taxon-name><tp:taxon-name-part taxon-name-part-type="genus" reg="Psectrocladius">P.</tp:taxon-name-part> (<tp:taxon-name-part taxon-name-part-type="subgenus" reg="Psectrocladius">P.</tp:taxon-name-part>) <tp:taxon-name-part taxon-name-part-type="species" reg="jintuoctadecimus">jintuoctadecimus</tp:taxon-name-part></tp:taxon-name> (Sasa, 1996) in several diagnostic characters. These shared characteristics include: (1) the structural configuration of the inferior volsella, (2) the distinctive reticulate patterning on the lateral aspects of tergite XI, and (3) comparable measurements of both antennal ratio (AR) and leg ratio (LR). However, <tp:taxon-name><tp:taxon-name-part taxon-name-part-type="genus" reg="Psectrocladius">P.</tp:taxon-name-part> (<tp:taxon-name-part taxon-name-part-type="subgenus" reg="Psectrocladius">P.</tp:taxon-name-part>) <tp:taxon-name-part taxon-name-part-type="species" reg="gracilis">gracilis</tp:taxon-name-part></tp:taxon-name> Liu, sp. nov. can be readily distinguished by its elongate and slender anal point and gonostylus, which contrast markedly with the nearly triangular morphology observed in <tp:taxon-name><tp:taxon-name-part taxon-name-part-type="genus" reg="Psectrocladius">P.</tp:taxon-name-part> (<tp:taxon-name-part taxon-name-part-type="subgenus" reg="Psectrocladius">P.</tp:taxon-name-part>) <tp:taxon-name-part taxon-name-part-type="species" reg="jintuoctadecimus">jintuoctadecimus</tp:taxon-name-part></tp:taxon-name> (Sasa, 1996), particularly in the latter’s characteristic broad-tipped gonostylus that significantly exceeds its basal width.</p><p>Furthermore, while <tp:taxon-name><tp:taxon-name-part taxon-name-part-type="genus" reg="Psectrocladius">P.</tp:taxon-name-part> (<tp:taxon-name-part taxon-name-part-type="subgenus" reg="Psectrocladius">P.</tp:taxon-name-part>) <tp:taxon-name-part taxon-name-part-type="species" reg="gracilis">gracilis</tp:taxon-name-part></tp:taxon-name> Liu, sp. nov. shares certain anal point characteristics with <tp:taxon-name><tp:taxon-name-part taxon-name-part-type="genus" reg="Psectrocladius">P.</tp:taxon-name-part> (<tp:taxon-name-part taxon-name-part-type="subgenus" reg="Psectrocladius">P.</tp:taxon-name-part>) <tp:taxon-name-part taxon-name-part-type="species" reg="limbatellus">limbatellus</tp:taxon-name-part></tp:taxon-name> (Holmgren, 1869), the two species are clearly differentiated by their gonostylus morphology. The gonostylus of <tp:taxon-name><tp:taxon-name-part taxon-name-part-type="genus" reg="Psectrocladius">P.</tp:taxon-name-part> (<tp:taxon-name-part taxon-name-part-type="subgenus" reg="Psectrocladius">P.</tp:taxon-name-part>) <tp:taxon-name-part taxon-name-part-type="species" reg="gracilis">gracilis</tp:taxon-name-part></tp:taxon-name> Liu, sp. nov. is diagnostically characterized by its notably narrow and attenuated structure, representing a distinct morphological divergence from the gonostylus configuration observed in <tp:taxon-name><tp:taxon-name-part taxon-name-part-type="genus" reg="Psectrocladius">P.</tp:taxon-name-part> (<tp:taxon-name-part taxon-name-part-type="subgenus" reg="Psectrocladius">P.</tp:taxon-name-part>) <tp:taxon-name-part taxon-name-part-type="species" reg="limbatellus">limbatellus</tp:taxon-name-part></tp:taxon-name>.</p></tp:treatment-sec></tp:taxon-treatment>
