# Supplementary material for: ﻿Three new species of Psectrocladius Kieffer (Diptera, Chironomidae) from China
Source: Zookeys. 2025 May 20;1239:33–50. doi: 10.3897/zookeys.1239.145869 (PMC12117343; doi:10.3897/zookeys.1239.145869)
Supplement: XML Treatment for Psectrocladius (Psectrocladius) malum [file zookeys.1239.145869-treatment3.xml]

<!DOCTYPE tp:taxon-treatment
  PUBLIC "-//TaxonX//DTD Taxonomic Treatment Publishing DTD v0 20100105//EN" "tax-treatment-NSO.dtd">
<tp:taxon-treatment xmlns:tp="http://www.plazi.org/taxpub"><tp:treatment-meta><kwd-group><label>Taxon classification</label><kwd>
              <named-content content-type="kingdom">Animalia</named-content>
            </kwd><kwd>
              <named-content content-type="order">Diptera</named-content>
            </kwd><kwd>
              <named-content content-type="family">Chironomidae</named-content>
            </kwd></kwd-group><mixed-citation publication-type="journal"><person-group><name><surname>Liu</surname><given-names>Wenbin</given-names></name><name><surname>Tang</surname><given-names>Yaning</given-names></name><name><surname>Nie</surname><given-names>Jiaxin</given-names></name><name><surname>Shao</surname><given-names>Ziming</given-names></name><name><surname>Cao</surname><given-names>Wei</given-names></name><name><surname>Yan</surname><given-names>Chuncai</given-names></name></person-group><article-title>﻿Three new species of <italic><tp:taxon-name><tp:taxon-name-part taxon-name-part-type="genus" reg="Psectrocladius">Psectrocladius</tp:taxon-name-part></tp:taxon-name></italic> Kieffer (<tp:taxon-name><tp:taxon-name-part taxon-name-part-type="order">Diptera</tp:taxon-name-part></tp:taxon-name>, <tp:taxon-name><tp:taxon-name-part taxon-name-part-type="family">Chironomidae</tp:taxon-name-part></tp:taxon-name>) from China</article-title><source>Zookeys</source><day>20</day><month>05</month><year>2025</year><volume>1239</volume><fpage>33</fpage><lpage>50</lpage><pub-id pub-id-type="doi">10.3897/zookeys.1239.145869</pub-id></mixed-citation></tp:treatment-meta><tp:nomenclature><label>﻿</label><tp:taxon-name><object-id xmlns:xlink="http://www.w3.org/1999/xlink" content-type="arpha" xlink:type="simple">6BEB00D7-86BE-53A0-BA01-0A05B7D4542E</object-id><tp:taxon-name-part taxon-name-part-type="genus" reg="Psectrocladius">Psectrocladius</tp:taxon-name-part> (<tp:taxon-name-part taxon-name-part-type="subgenus" reg="Psectrocladius">Psectrocladius</tp:taxon-name-part>) <tp:taxon-name-part taxon-name-part-type="species" reg="malum">malum</tp:taxon-name-part><object-id xmlns:xlink="http://www.w3.org/1999/xlink" content-type="zoobank" xlink:type="simple">https://zoobank.org/07A8C464-9E51-408C-BE83-7764045EBBA4</object-id></tp:taxon-name><tp:taxon-authority>Liu</tp:taxon-authority><tp:taxon-status xmlns:xlink="http://www.w3.org/1999/xlink" xlink:type="simple">sp. nov.</tp:taxon-status><xref ref-type="fig" rid="F7">Figs 7</xref><xref ref-type="fig" rid="F8">, 8</xref><xref ref-type="fig" rid="F9">, 9</xref></tp:nomenclature><tp:treatment-sec sec-type="material" id="SECID0EOGAG"><title>Material examined.</title><p><bold><italic>Holotype</italic></bold>: • male (<abbrev xmlns:xlink="http://www.w3.org/1999/xlink" xlink:title="College of Life Sciences, Tianjin Normal University" id="ABBRID0EZGAG" xlink:type="simple">TJNU</abbrev> No.12521), China, Inner Mongolia Autonomous Region, Xilinhot City, <named-content xmlns:xlink="http://www.w3.org/1999/xlink" content-type="dwc:verbatimCoordinates" xlink:type="simple"><named-content content-type="geo-json" specific-use="{&#34;type&#34;:&#34;Point&#34;,&#34;coordinates&#34;:[116.061389,43.958056]}" id="NCID0EAHAG" xlink:type="simple">43°57'29"N, 116°03'41"E</named-content></named-content>, 1020 m, 10.VIII.1997, H.H. Li, sweep.</p></tp:treatment-sec><tp:treatment-sec sec-type="diagnosis" id="SECID0EFHAG"><title>Diagnosis.</title><p>The base of gonocoxite with a small convex, the mid-upper part of gonocoxite with obvious concave, the outlines of both the left and right sides create a shape reminiscent of an apple. The end of inferior volsella pendulous and tongue-shaped.</p></tp:treatment-sec><tp:treatment-sec sec-type="description" id="SECID0EKHAG"><title>Description.</title><p>Male (<italic>N</italic> = 1).</p><p>Total length 4.07 mm. Wing length 2.04 mm. Total length/wing length 2.00. Wing length/length of profemur 2.32. Thorax yellow to brown, with dark brown patterns. Abdomen II–V yellow, abdomen VI–VIII yellowish brown.</p><p>Head (Fig. <xref ref-type="fig" rid="F7">7B</xref>). AR 1.70. Temporal setae 13; including 4 inner verticals; 3 outer verticals; and 6 postorbitals. Clypeus with 16 setae. Tentorium 116 μm long. Palpomere lengths (II–V in μm): 54, 102, 89, 203. The ratio of the length of V to III: 2.00.</p><fig id="F7" position="float" orientation="portrait"><object-id xmlns:xlink="http://www.w3.org/1999/xlink" content-type="doi" xlink:type="simple">10.3897/zookeys.1239.145869.figure7</object-id><object-id xmlns:xlink="http://www.w3.org/1999/xlink" content-type="arpha" xlink:type="simple">8CF08F03-6C77-5EBE-8989-068452E6AD60</object-id><label>Figure 7.</label><caption><p><tp:taxon-name><tp:taxon-name-part taxon-name-part-type="genus" reg="Psectrocladius">Psectrocladius</tp:taxon-name-part> (<tp:taxon-name-part taxon-name-part-type="subgenus" reg="Psectrocladius">Psectrocladius</tp:taxon-name-part>) <tp:taxon-name-part taxon-name-part-type="species" reg="malum">malum</tp:taxon-name-part></tp:taxon-name> Liu, sp. nov., holotype male <bold>A</bold> wing <bold>B</bold> head <bold>C</bold> thorax <bold>D</bold> foreleg <bold>E</bold> midleg <bold>F</bold> hindleg <bold>G</bold> tarsus V. Scale bars: 100 μm (<bold>A, B, C, D, E, F</bold>); 20 μm (<bold>G</bold>).</p></caption><graphic xmlns:xlink="http://www.w3.org/1999/xlink" xlink:href="zookeys-1239-033_article-145869__-g007.jpg" position="float" orientation="portrait" xlink:type="simple" id="oo_1333784.jpg"><uri content-type="original_file" xlink:type="simple">https://binary.pensoft.net/fig/1333784</uri></graphic></fig><p>Thorax (Figs <xref ref-type="fig" rid="F7">7C</xref>, <xref ref-type="fig" rid="F9">9B</xref>). Antepronotum with 7 setae, acrostichals absent, dorsocentrals 6, prealars 6. Scutellum two setae.</p><p>Wing (Figs <xref ref-type="fig" rid="F7">7A</xref>, <xref ref-type="fig" rid="F9">9A</xref>). Anal lobe developed. VR 1.17. Costa extension 43 µm. The end of R<sub>2+3</sub> is between R<sub>1</sub> and R<sub>4+5</sub>. Radius with 9 setae. R<sub>1</sub> with one seta. Squama with two setae. Brachiolum with two setae.</p><p>Legs (Fig. <xref ref-type="fig" rid="F7">7E–G</xref>). Front legs, mid legs and hind legs each with one tibial spur, length is 70, 55, 65 µm. The tibial comb of hind legs with 17 spurs. Tarsus I of fore legs with one pseudospurs. Tarsus I, II and III of mid legs with two pseudospurs. Tarsus I, II and III of hind legs with two pseudospurs. Lengths (in μm) and proportions of legs as in Table <xref ref-type="table" rid="T3">3</xref>.</p><table-wrap id="T3" position="float" orientation="portrait"><label>Table 3.</label><caption><p>Lengths (µm) and proportion of legs of <tp:taxon-name><tp:taxon-name-part taxon-name-part-type="genus" reg="Psectrocladius">Psectrocladius</tp:taxon-name-part> (<tp:taxon-name-part taxon-name-part-type="subgenus" reg="Psectrocladius">Psectrocladius</tp:taxon-name-part>) <tp:taxon-name-part taxon-name-part-type="species" reg="malum">malum</tp:taxon-name-part></tp:taxon-name> Liu, sp. nov., male (<italic>N</italic> = 1).</p></caption><table id="TID0EGIBG" rules="all"><tbody><tr><th rowspan="1" colspan="1"/><th rowspan="1" colspan="1">fe</th><th rowspan="1" colspan="1">ti</th><th rowspan="1" colspan="1">ta1</th><th rowspan="1" colspan="1">ta2</th><th rowspan="1" colspan="1">ta3</th><th rowspan="1" colspan="1">ta4</th><th rowspan="1" colspan="1">ta5</th><th rowspan="1" colspan="1">LR</th><th rowspan="1" colspan="1">BV</th><th rowspan="1" colspan="1">SV</th></tr><tr><td rowspan="1" colspan="1">P1</td><td rowspan="1" colspan="1">873</td><td rowspan="1" colspan="1">1060</td><td rowspan="1" colspan="1">551</td><td rowspan="1" colspan="1">330</td><td rowspan="1" colspan="1">268</td><td rowspan="1" colspan="1">164</td><td rowspan="1" colspan="1">122</td><td rowspan="1" colspan="1">0.52</td><td rowspan="1" colspan="1">2.81</td><td rowspan="1" colspan="1">3.51</td></tr><tr><td rowspan="1" colspan="1">P2</td><td rowspan="1" colspan="1">800</td><td rowspan="1" colspan="1">880</td><td rowspan="1" colspan="1">387</td><td rowspan="1" colspan="1">243</td><td rowspan="1" colspan="1">211</td><td rowspan="1" colspan="1">144</td><td rowspan="1" colspan="1">128</td><td rowspan="1" colspan="1">0.44</td><td rowspan="1" colspan="1">2.85</td><td rowspan="1" colspan="1">4.34</td></tr><tr><td rowspan="1" colspan="1">P3</td><td rowspan="1" colspan="1">832</td><td rowspan="1" colspan="1">973</td><td rowspan="1" colspan="1">702</td><td rowspan="1" colspan="1">440</td><td rowspan="1" colspan="1">373</td><td rowspan="1" colspan="1">246</td><td rowspan="1" colspan="1">146</td><td rowspan="1" colspan="1">0.72</td><td rowspan="1" colspan="1">2.45</td><td rowspan="1" colspan="1">2.57</td></tr></tbody></table></table-wrap><p>Hypopygium (Figs <xref ref-type="fig" rid="F8">8A, C, D</xref>, <xref ref-type="fig" rid="F9">9C, D</xref>). Tergite IX with 15 setae located two sides and the base of anal point. Tergite paratergital 11 setae. Anal point 14 µm long. The base of anal point 8 µm wide. Transverse sternapodeme 128 µm long, central slightly arched, with well-developed bilateral ossified processes, triangle-shaped. Virga 53 µm long. The end of inferior volsella pendulous and tongue-shaped. Outer margin of inferior volsella semicircular. Gonocoxite 303 µm, the base of gonostylus with a small convex, base outer margin of gonocoxite concave, the left and right contours form apple shaped. Gonostylus 166 µm, Megaseta 18 µm. HR 1.83; HV 2.45.</p><fig id="F8" position="float" orientation="portrait"><object-id xmlns:xlink="http://www.w3.org/1999/xlink" content-type="doi" xlink:type="simple">10.3897/zookeys.1239.145869.figure8</object-id><object-id xmlns:xlink="http://www.w3.org/1999/xlink" content-type="arpha" xlink:type="simple">A43845B6-1DDF-5AFE-AAB0-BB114942A044</object-id><label>Figure 8.</label><caption><p><tp:taxon-name><tp:taxon-name-part taxon-name-part-type="genus" reg="Psectrocladius">Psectrocladius</tp:taxon-name-part> (<tp:taxon-name-part taxon-name-part-type="subgenus" reg="Psectrocladius">Psectrocladius</tp:taxon-name-part>) <tp:taxon-name-part taxon-name-part-type="species" reg="malum">malum</tp:taxon-name-part></tp:taxon-name> Liu, sp. nov., holotype male <bold>A</bold> hypopygium <bold>B</bold> abdomen <bold>C</bold> anal point <bold>D</bold> volsella. Scale bars: 100 μm (<bold>A, B</bold>); 20 μm (<bold>C, D</bold>).</p></caption><graphic xmlns:xlink="http://www.w3.org/1999/xlink" xlink:href="zookeys-1239-033_article-145869__-g008.jpg" position="float" orientation="portrait" xlink:type="simple" id="oo_1333785.jpg"><uri content-type="original_file" xlink:type="simple">https://binary.pensoft.net/fig/1333785</uri></graphic></fig><fig id="F9" position="float" orientation="portrait"><object-id xmlns:xlink="http://www.w3.org/1999/xlink" content-type="doi" xlink:type="simple">10.3897/zookeys.1239.145869.figure9</object-id><object-id xmlns:xlink="http://www.w3.org/1999/xlink" content-type="arpha" xlink:type="simple">22B93CB4-1E6B-53A1-8C20-EEB8E9CDFC17</object-id><label>Figure 9.</label><caption><p><tp:taxon-name><tp:taxon-name-part taxon-name-part-type="genus" reg="Psectrocladius">Psectrocladius</tp:taxon-name-part> (<tp:taxon-name-part taxon-name-part-type="subgenus" reg="Psectrocladius">Psectrocladius</tp:taxon-name-part>) <tp:taxon-name-part taxon-name-part-type="species" reg="malum">malum</tp:taxon-name-part></tp:taxon-name> Liu, sp. nov., holotype male <bold>A</bold> wing <bold>B</bold> thorax <bold>C</bold> hypopygium, dorsal view <bold>D</bold> hypopygium, ventral view.</p></caption><graphic xmlns:xlink="http://www.w3.org/1999/xlink" xlink:href="zookeys-1239-033_article-145869__-g009.jpg" position="float" orientation="portrait" xlink:type="simple" id="oo_1333786.jpg"><uri content-type="original_file" xlink:type="simple">https://binary.pensoft.net/fig/1333786</uri></graphic></fig></tp:treatment-sec><tp:treatment-sec sec-type="distribution" id="SECID0EFSAG"><title>Distribution.</title><p>China (Inner Mongolia).</p></tp:treatment-sec><tp:treatment-sec sec-type="etymology" id="SECID0EKSAG"><title>Etymology.</title><p>From the Latin, <italic><tp:taxon-name><tp:taxon-name-part taxon-name-part-type="genus" reg="Psectrocladius"/><tp:taxon-name-part taxon-name-part-type="species" reg="malum">malum</tp:taxon-name-part></tp:taxon-name></italic>, apple, referring to the convex and concave upper inner margin of the two sides of the gonocoxite, which has an apple-like form.</p></tp:treatment-sec><tp:treatment-sec sec-type="remarks" id="SECID0E1SAG"><title>Remarks.</title><p>The gonocoxite morphology provides crucial diagnostic characters for distinguishing <italic><tp:taxon-name><tp:taxon-name-part taxon-name-part-type="genus" reg="Psectrocladius">Psectrocladius</tp:taxon-name-part></tp:taxon-name></italic> species. <tp:taxon-name><tp:taxon-name-part taxon-name-part-type="genus" reg="Psectrocladius">Psectrocladius</tp:taxon-name-part> (<tp:taxon-name-part taxon-name-part-type="subgenus" reg="Psectrocladius">Psectrocladius</tp:taxon-name-part>) <tp:taxon-name-part taxon-name-part-type="species" reg="malum">malum</tp:taxon-name-part></tp:taxon-name> Liu, sp. nov. is characterized by a unique concave inner margin at the base of its gonocoxite, representing a distinctive apomorphic feature. This condition contrasts markedly with <tp:taxon-name><tp:taxon-name-part taxon-name-part-type="genus" reg="Psectrocladius">P.</tp:taxon-name-part> (<tp:taxon-name-part taxon-name-part-type="subgenus" reg="Psectrocladius">P.</tp:taxon-name-part>) <tp:taxon-name-part taxon-name-part-type="species" reg="semicirculatus">semicirculatus</tp:taxon-name-part></tp:taxon-name> Sæther, 1969, which exhibits a more complex gonocoxite structure featuring both concave and convex inner margins. Furthermore, <tp:taxon-name><tp:taxon-name-part taxon-name-part-type="genus" reg="Psectrocladius">P.</tp:taxon-name-part> (<tp:taxon-name-part taxon-name-part-type="subgenus" reg="Psectrocladius">P.</tp:taxon-name-part>) <tp:taxon-name-part taxon-name-part-type="species" reg="malum">malum</tp:taxon-name-part></tp:taxon-name> Liu, sp. nov. can be unequivocally differentiated from <tp:taxon-name><tp:taxon-name-part taxon-name-part-type="genus" reg="Psectrocladius">P.</tp:taxon-name-part> (<tp:taxon-name-part taxon-name-part-type="subgenus" reg="Psectrocladius">P.</tp:taxon-name-part>) <tp:taxon-name-part taxon-name-part-type="species" reg="semicirculatus">semicirculatus</tp:taxon-name-part></tp:taxon-name> by its distinctive tergite XI morphology and anal point configuration.</p><p>Comparative analysis reveals that the anal point morphology of <tp:taxon-name><tp:taxon-name-part taxon-name-part-type="genus" reg="Psectrocladius">P.</tp:taxon-name-part> (<tp:taxon-name-part taxon-name-part-type="subgenus" reg="Psectrocladius">P.</tp:taxon-name-part>) <tp:taxon-name-part taxon-name-part-type="species" reg="malum">malum</tp:taxon-name-part></tp:taxon-name> Liu, sp. nov. shows notable similarities with that of <tp:taxon-name><tp:taxon-name-part taxon-name-part-type="genus" reg="Psectrocladius">P.</tp:taxon-name-part> (<tp:taxon-name-part taxon-name-part-type="subgenus" reg="Psectrocladius">P.</tp:taxon-name-part>) <tp:taxon-name-part taxon-name-part-type="species" reg="sokolovae">sokolovae</tp:taxon-name-part></tp:taxon-name> Zelentzov &amp; Makarchenko, 1988. However, these species can be readily distinguished by several quantitative characters: <tp:taxon-name><tp:taxon-name-part taxon-name-part-type="genus" reg="Psectrocladius">P.</tp:taxon-name-part> (<tp:taxon-name-part taxon-name-part-type="subgenus" reg="Psectrocladius">P.</tp:taxon-name-part>) <tp:taxon-name-part taxon-name-part-type="species" reg="sokolovae">sokolovae</tp:taxon-name-part></tp:taxon-name> possesses (1) a significantly higher antennal ratio (AR) and (2) a greater overall body length. Additionally, while <tp:taxon-name><tp:taxon-name-part taxon-name-part-type="genus" reg="Psectrocladius">P.</tp:taxon-name-part> (<tp:taxon-name-part taxon-name-part-type="subgenus" reg="Psectrocladius">P.</tp:taxon-name-part>) <tp:taxon-name-part taxon-name-part-type="species" reg="barbimanus">barbimanus</tp:taxon-name-part></tp:taxon-name> (Edwards, 1929) also displays a slight concavity on the outer margin of the gonocoxite base, this species is immediately recognizable by its distinctive pear-shaped overall morphology, providing a clear diagnostic feature for species identification.</p></tp:treatment-sec></tp:taxon-treatment>
